# Supplementary material for: Susceptibility of Escherichia coli O157:H7 grown at low temperatures to the krypton-chlorine excilamp
Source: Sci Rep. 2019 Jan 24;9:563. doi: 10.1038/s41598-018-37060-1 (PMC6346039; doi:10.1038/s41598-018-37060-1)
Supplement: Supplementary file 1 — Supplementary Table [file 41598_2018_37060_MOESM1_ESM.xlsx]

## Sheet: Sheet1
Table S1. Gene expression levels related to the KEGG pathway analysis
Gene name	Gene annotation	log2FC	q-value
aas	fused 2-acylglycerophospho-ethanolamine acyl transferase/acyl-acyl carrier protein synthetase	1.19	0.000154584
aceE	pyruvate dehydrogenase, decarboxylase component E1, thiamin-binding	-2.04	0.000154584
aceE	pyruvate dehydrogenase, decarboxylase component E1, thiamin-binding	-2.04	0.000154584
aceF	pyruvate dehydrogenase, dihydrolipoyltransacetylase component E2	-2.24	0.000154584
aceF	pyruvate dehydrogenase, dihydrolipoyltransacetylase component E2	-2.24	0.000154584
adhE	fused acetaldehyde-CoA dehydrogenase/iron-dependent alcohol dehydrogenase/pyruvate-formate lyase deactivase	-1.18	0.000154584
agp	glucose-1-phosphatase/inositol phosphatase	-1.18	0.000154584
atpA	F1 sector of membrane-bound ATP synthase, alpha subunit	-1.26	0.000154584
atpC	F1 sector of membrane-bound ATP synthase, epsilon subunit	-1.1	0.000154584
atpD	F1 sector of membrane-bound ATP synthase, beta subunit	-1.11	0.000296223
atpG	F1 sector of membrane-bound ATP synthase, gamma subunit	-1.82	0.000154584
atpH	F1 sector of membrane-bound ATP synthase, delta subunit	-1.37	0.000154584
cydA	cytochrome d terminal oxidase, subunit I	-1.56	0.000154584
cydB	cytochrome d terminal oxidase, subunit II	-2.06	0.000154584
eno	enolase	-1.37	0.000154584
fabG	3-oxoacyl-[acyl-carrier-protein] reductase	1.44	0.000154584
fadA	3-ketoacyl-CoA thiolase (thiolase I)	1.92	0.000154584
fadB	fused 3-hydroxybutyryl-CoA epimerase/delta(3)-cis-delta(2)-trans-enoyl-CoA isomerase/enoyl-CoA hydratase/3-hydroxyacyl-CoA dehydrogenase	1.76	0.000154584
fadD	acyl-CoA synthetase (long-chain-fatty-acid--CoA ligase)	4.74	0.000154584
fadJ	fused enoyl-CoA hydratase and epimerase and isomerase/3-hydroxyacyl-CoA dehydrogenase	1.3	0.000296223
fadL	long-chain fatty acid outer membrane transporter	3.8	0.000154584
flgC	flagellar component of cell-proximal portion of basal-body rod	1.67	0.00380792
flgD	flagellar hook assembly protein	1.82	0.000154584
flgE	flagellar hook protein	1.04	0.000154584
flgK	flagellar hook-filament junction protein 1	2.55	0.000154584
flgL	flagellar hook-filament junction protein	1.65	0.000154584
flgM	anti-sigma factor for FliA (sigma 28)	5.04	0.000154584
flgN	export chaperone for FlgK and FlgL	3.47	0.000154584
fliA	RNA polymerase, sigma 28 (sigma F) factor	5.71	0.000154584
fliC	flagellar filament structural protein (flagellin)	2.6	0.000154584
fliD	flagellar filament capping protein	2.83	0.000154584
fliH	negative regulator of FliI ATPase activity	2.18	0.00284973
fliM	flagellar motor switching and energizing component	1.08	0.000154584
fliM	flagellar motor switching and energizing component	1.08	0.000154584
fliS	flagellar protein potentiates polymerization	2.81	0.000154584
fliT	putative chaperone	2.23	0.000296223
frdA	fumarate reductase (anaerobic) catalytic and NAD/flavoprotein subunit	-2.71	0.000154584
frdA	fumarate reductase (anaerobic) catalytic and NAD/flavoprotein subunit	-2.71	0.000154584
frdB	fumarate reductase (anaerobic), Fe-S subunit	-2.56	0.000154584
frdB	fumarate reductase (anaerobic), Fe-S subunit	-2.56	0.000154584
frdC	fumarate reductase (anaerobic), membrane anchor subunit	-2.53	0.000154584
frdC	fumarate reductase (anaerobic), membrane anchor subunit	-2.53	0.000154584
frdD	fumarate reductase (anaerobic), membrane anchor subunit	-2.31	0.000154584
frdD	fumarate reductase (anaerobic), membrane anchor subunit	-2.31	0.000154584
fumA	fumarate hydratase (fumarase A), aerobic Class I	-1.56	0.000154584
fumB	anaerobic class I fumarate hydratase (fumarase B)	-1.22	0.000154584
gapA	glyceraldehyde-3-phosphate dehydrogenase A	-2.32	0.000154584
glk	glucokinase	-1.38	0.000154584
motA	proton conductor component of flagella motor	4.26	0.000154584
motB	protein that enables flagellar motor rotation	3.48	0.000154584
nuoB	NADH:ubiquinone oxidoreductase, chain B	-1.73	0.000154584
nuoC	NADH:ubiquinone oxidoreductase, fused CD subunit	-1.87	0.000154584
nuoE	NADH:ubiquinone oxidoreductase, chain E	-1.55	0.00147429
nuoF	NADH:ubiquinone oxidoreductase, chain F	-2.29	0.000154584
nuoG	NADH:ubiquinone oxidoreductase, chain G	-1.98	0.000154584
nuoH	NADH:ubiquinone oxidoreductase, membrane subunit H	-1.92	0.00337873
nuoI	NADH:ubiquinone oxidoreductase, chain I	-1.8	0.000154584
nuoJ	NADH:ubiquinone oxidoreductase, membrane subunit J	-2.3	0.0004361
nuoL	NADH:ubiquinone oxidoreductase, membrane subunit L	-3.13	0.000154584
nuoM	NADH:ubiquinone oxidoreductase, membrane subunit M	-3.37	0.000154584
nuoN	NADH:ubiquinone oxidoreductase, membrane subunit N	-2.69	0.000154584
pgm	phosphoglucomutase	-1.13	0.000154584
sdhA	succinate dehydrogenase, flavoprotein subunit	-1.75	0.000154584
sdhA	succinate dehydrogenase, flavoprotein subunit	-1.75	0.000154584
sdhB	succinate dehydrogenase, FeS subunit	-1.31	0.000154584
sdhB	succinate dehydrogenase, FeS subunit	-1.31	0.000154584
sdhB	succinate dehydrogenase, FeS subunit	-1.31	0.000154584
sucA	2-oxoglutarate decarboxylase, thiamin-requiring	-3.54	0.000154584
sucB	dihydrolipoyltranssuccinase	-3.98	0.000154584
sucC	succinyl-CoA synthetase, beta subunit	-4.1	0.000154584
sucD	succinyl-CoA synthetase, NAD(P)-binding, alpha subunit	-3.81	0.000154584
tesA	multifunctional acyl-CoA thioesterase I and protease I and lysophospholipase L1	2.09	0.000154584
tesB	acyl-CoA thioesterase II	1.91	0.000154584
yeaD	glucose-6-phosphate 1-epimerase	-2	0.000154584
yihR	putative aldose-1-epimerase	-2.37	0.000154584
yihX	alpha-D-Glucose-1-P phosphatase, anomer-specific	2.15	0.000296223
yqeF	putative acyltransferase	1.93	0.000154584
